# Supplementary material for: Nonidealities in CO2 Electroreduction Mechanisms Revealed by Automation-Assisted Kinetic Analysis
Source: ACS Cent Sci. 2024 Jun 28;10(7):1348–56. doi: 10.1021/acscentsci.3c01295 (PMC11273456; doi:10.1021/acscentsci.3c01295)
Supplement: Supplementary file 3 — oc3c01295_si_003.xlsx [file oc3c01295_si_003.xlsx]

## Sheet: Sheet1
Catalyst Name	Voltage (V vs SHE)	p_CO2 (atm)	[NaHCO3] (mol/L)	i_tot (mA/cm2)	|i_CO| (mA/cm2)	|i_H2| (mA/cm2)	tof_CO (s-1)	tof_H2 (s-1)
CoPc	-1.114	1	0	-0.30285	0.0400694	0	4.42336	0
CoPc	-1.07565	1	0	-0.192845	0.0416475	0	4.59757	0
CoPc	-0.956814	1	0	-0.115478	0.0237056	0	2.61692	0
CoPc	-0.996569	1	0	-0.131826	0.0218343	0	2.41034	0
CoPc	-0.995558	1	0	-0.199241	0.0287797	0	3.17706	0
CoPc	-1.0745	1	0	-0.269515	0.058535	0.0912647	6.46182	10.0749
CoPc	-1.11385	1	0	-0.3134	0.0907971	0.0855136	10.0233	9.44006
CoPc	-1.07493	1	0	-0.2414	0.0375332	0	4.14339	0
CoPc	-0.95619	1	0	-0.157082	0.0237047	0	2.61682	0
CoPc	-0.917011	1	0	-0.102352	0.0140175	0	1.54742	0
CoPc	-1.11447	1	0	-0.271667	0.0493607	0	5.44904	0
CoPc	-0.996237	1	0	-0.153952	0.0304193	0	3.35806	0
CoPc	-0.956363	1	0	-0.145572	0.0283787	0	3.13279	0
CoPc	-1.03301	1	0	-0.368931	0.102724	0.217225	11.34	23.98
CoPc	-0.997697	1	0.1	-0.123293	0.0163113	0	1.80064	0
CoPc	-1.03738	1	0.1	-0.144404	0.018294	0	2.01952	0
CoPc	-1.11465	1	0.1	-0.326687	0.0905108	0.134697	9.99171	14.8695
CoPc	-1.03616	1	0.1	-0.225814	0.0262505	0	2.89786	0
CoPc	-0.9577	1	0.1	-0.123058	0.0105202	0	1.16136	0
CoPc	-1.07658	1	0.1	-0.233332	0.067847	0	7.4898	0
CoPc	-0.997738	1	0.1	-0.156004	0.0122537	0	1.35271	0
CoPc	-0.918944	1	0.1	-0.0755996	0.00721047	0	0.795981	0
CoPc	-0.958652	1	0.1	-0.0950394	0.0115859	0	1.279	0
CoPc	-0.997845	1	0.1	-0.148855	0.0207808	0	2.29405	0
CoPc	-1.03674	1	0.1	-0.222397	0.0153208	0.0855356	1.6913	9.44248
CoPc	-1.07442	1	0.5	-0.37713	0.0746558	0.133318	8.24144	14.7172
CoPc	-0.95864	1	0.5	-0.0958647	0.00831812	0	0.918258	0
CoPc	-1.11132	1	0.5	-0.583561	0.230198	0.178742	25.4121	19.7318
CoPc	-1.03551	1	0.5	-0.30436	0.0338728	0.16587	3.7393	18.3107
CoPc	-0.998308	1	0.5	-0.117972	0.0151965	0	1.67758	0
CoPc	-0.918477	1	0.5	-0.106715	0.00629405	0	0.694815	0
CoPc	-1.07306	1	0.5	-0.467612	0.158101	0.235435	17.4531	25.9902
CoPc	-0.996525	1	0.5	-0.236864	0.0251697	0.119561	2.77854	13.1986
CoPc	-0.921171	1	0.5	-0.1738	0.0074296	0.133978	0.820172	14.7901
CoPc	-0.961603	1	0.5	-0.144973	0.0142093	0	1.5686	0
CoPc	-1.00109	1	0.5	-0.179493	0.026786	0.090436	2.95698	9.98346
CoPc	-1.114	1	0.5	-0.65201	0.20005	0.263766	22.084	29.1177
CoPc	-0.96235	1	0.5	-0.0951562	0.00923307	0	1.01926	0
CoPc	-1.07841	1	0.5	-0.357629	0.0724424	0.150151	7.99709	16.5755
CoPc	-0.922569	1	0.5	-0.0805879	0.00575337	0	0.635129	0
CoPc	-1.039	1	0.5	-0.318717	0.0353032	0.144388	3.89721	15.9393
CoPc	-1.0802	0.1	0.05	-0.110705	0.00759315	0	0.838226	0
CoPc	-1.07998	0.25	0.05	-0.125455	0.00686234	0	0.75755	0
CoPc	-1.07767	1	0.05	-0.279467	0.0527054	0.108268	5.81828	11.9519
CoPc	-1.00026	0.5	0.05	-0.106832	0.0077621	0	0.856877	0
CoPc	-0.999019	1	0.05	-0.189378	0.0206467	0	2.27924	0
CoPc	-1.00015	0.25	0.05	-0.114145	0.00694658	0	0.766849	0
CoPc	-1.00105	0.1	0.05	-0.0541001	0	0	0	0
CoPc	-1.08034	0.1	0.05	-0.101174	0.00677361	0	0.747755	0
CoPc	-0.957922	1	0.05	-0.142529	0.0250101	0	2.76092	0
CoPc	-0.918434	1	0.05	-0.108393	0.0164978	0	1.82123	0
CoPc	-0.918859	1	0.05	-0.0800321	0.0113532	0	1.2533	0
CoPc	-1.11374	1	0.05	-0.421293	0.114195	0.102	12.6063	11.26
CoPc	-1.1144	1	0.05	-0.377018	0.0741951	0	8.19058	0
CoPc	-1.10986	1	0.1	-0.676244	0.139863	0.383595	15.4398	42.3459
CoPc	-0.919229	1	0.1	-0.0516028	0.00750889	0	0.828925	0
CoPc	-0.919139	1	0.1	-0.0576141	0.00660564	0	0.729213	0
CoPc	-1.11462	1	0.1	-0.358834	0.0763297	0.143969	8.42623	15.8931
CoPc	-1.07663	1	0.1	-0.224566	0.0280258	0.0971257	3.09384	10.7219
CoPc	-1.0779	1	0.1	-0.140328	0.0414325	0	4.57384	0
CoPc	-0.958991	1	0.1	-0.0674563	0.00853117	0	0.941777	0
CoPc	-1.07854	0.1	0.05	-0.0977445	0.0064534	0	0.712407	0
CoPc	-1.07791	0.25	0.05	-0.139757	0.0126811	0	1.3999	0
CoPc	-1.0766	0.5	0.05	-0.227176	0.0330546	0	3.64898	0
CoPc	-1.06915	1	0.05	-0.347635	0.0978575	0.106666	10.8027	11.7751
CoPc	-1.07327	0.1	0.05	-0.0732181	0.00584998	0	0.645793	0
CoPc	-1.0726	0.25	0.05	-0.118092	0.0128567	0	1.41928	0
CoPc	-1.07124	0.5	0.05	-0.208391	0.0223381	0	2.46596	0
CoPc	-1.06945	1	0.05	-0.328135	0.0862654	0.149121	9.52305	16.4619
CoPc	-1.07315	0.1	0.05	-0.0810626	0.00539647	0	0.595729	0
CoPc	-1.07213	0.5	0.05	-0.149073	0.0202817	0	2.23895	0
CoPc	-1.07276	0.25	0.05	-0.10711	0.00942723	0	1.04069	0
CoPc	-0.993418	0.1	0.05	-0.0633978	0.00540169	0	0.596306	0
CoPc	-0.997816	0.5	0.05	-0.150201	0.0118255	0	1.30544	0
CoPc	-0.997772	1	0.05	-0.153111	0.0359156	0	3.96481	0
CoPc	-0.998306	0.25	0.05	-0.117492	0.00917741	0	1.01312	0
CoPc	-0.999316	0.1	0.05	-0.0501863	0	0	0	0
CoPc	-0.998025	0.5	0.05	-0.136228	0.0127233	0	1.40456	0
CoPc	-0.997044	1	0.05	-0.201617	0.0556583	0	6.14426	0
CoPc	-0.998825	0.1	0.05	-0.0829449	0	0	0	0
CoPc	-0.998848	0.25	0.05	-0.0814117	0.0118176	0	1.30458	0
CoPc	-1.11849	0.1	0.05	-0.105464	0.00768034	0	0.847852	0
CoPc	-1.11687	0.25	0.05	-0.212999	0.0152821	0	1.68703	0
CoPc	-1.11629	0.5	0.05	-0.251623	0.0570142	0	6.29394	0
CoPc	-1.11436	1	0.05	-0.380301	0.112463	0.0819412	12.415	9.04568
CoPc	-1.11808	0.1	0.05	-0.132497	0.0207494	0	2.29058	0
CoPc	-1.11724	0.25	0.05	-0.188637	0.0218795	0	2.41533	0
CoPc	-1.11654	0.5	0.05	-0.278414	0.0780466	0.109869	8.61576	12.1288
CoPc	-1.11393	1	0.05	-0.452367	0.163548	0.107735	18.0545	11.8931
CoPc	-1.11826	0.1	0.05	-0.163825	0.00895462	0	0.988523	0
CoPc	-1.11706	0.5	0.05	-0.244176	0.047754	0	5.27168	0
CoPc	-1.1181	0.25	0.05	-0.174784	0.0209598	0	2.31381	0
CoPc	-1.1191	0.1	0.05	-0.107928	0.00896509	0	0.989678	0
CoPc	-0.919375	1	0.05	-0.0895445	0.010288	0	1.13572	0
CoPc	-0.999613	0.1	0.05	-0.0736482	0.0029013	0	0.320281	0
CoPc	-1.0368	1	0.5	-0.214485	0.110428	0	12.1904	0
CoPc	-1.10875	1	0.5	-0.751304	0.321793	0.226385	35.5235	24.9912
CoPc	-1.03615	1	0	-0.258074	0.0721456	0	7.96433	0
CoPc	-0.917654	1	0	-0.157591	0.041982	0	4.6345	0
CoPc	-0.917979	1	0	-0.135914	0.0217762	0	2.40393	0
CoPc	-1.03639	1	0	-0.241647	0.0673113	0	7.43066	0
CoPc	-1.10834	1	1	-0.778629	0.277386	0.341808	30.6214	37.733
CoPc	-1.06903	1	1	-0.732717	0.148817	0.372934	16.4282	41.1691
CoPc	-0.996746	1	1	-0.218135	0.0221754	0.0810846	2.448	8.95113
CoPc	-0.918634	1	1	-0.0922829	0.00618145	0	0.682385	0
CoPc	-0.958346	1	1	-0.11144	0.00880377	0	0.971869	0
CoPc	-1.1087	1	1	-0.65328	0.271316	0.271729	29.9512	29.9968
CoPc	-1.03367	1	1	-0.321929	0.0352146	0.195962	3.88743	21.6327
CoPc	-0.955556	1	1	-0.196144	0.00624576	0.151394	0.689485	16.7127
CoPc	-0.917322	1	1	-0.0784314	0.00575022	0	0.634781	0
CoPc	-0.996231	1	1	-0.151101	0.0248175	0.0795224	2.73966	8.77867
CoPc	-0.956744	1	1	-0.116959	0.00916528	0.0802149	1.01178	8.85512
CoPc	-1.07121	1	1	-0.486152	0.109028	0.250722	12.0359	27.6778
CoPc	-0.918973	1	1	-0.0690056	0.00616582	0	0.68066	0
CoPc	-1.11089	1	1	-0.607818	0.137307	0.235158	15.1577	25.9597
CoPc	-1.03564	1	1	-0.291345	0.0868531	0.214162	9.58792	23.6419
CoPc	-1.07322	1	1	-0.452619	0.0943922	0.110199	10.4202	12.1651
CoPc	-1.03549	1	1	-0.30093	0.0527133	0.158285	5.81915	17.4735
CoPc	-0.995726	1	1	-0.285435	0.0238082	0.222237	2.62825	24.5333
CoPc	-1.11662	0.4	0.5	-0.263707	0.058647	0	6.47419	0
CoPc	-1.11473	0.63	0.5	-0.389236	0.0490299	0.106259	5.41253	11.7302
CoPc	-1.11746	0.24	0.5	-0.207421	0.0283124	0	3.12548	0
CoPc	-1.11238	0.63	0.5	-0.479738	0.0800572	0.182984	8.83771	20.2
CoPc	-1.11357	0.24	0.5	-0.399798	0.0325286	0.137388	3.59091	15.1666
CoPc	-1.11467	0.12	0.5	-0.326459	0.017377	0.0970305	1.91829	10.7114
CoPc	-1.11272	0.12	0.5	-0.456882	0.0136905	0	1.51133	0
CoPc	-1.11434	0.4	0.5	-0.348604	0.0407988	0.148808	4.50388	16.4273
CoPc	-0.997098	0.4	0.5	-0.164891	0.0059739	0	0.659473	0
CoPc	-0.996974	0.63	0.5	-0.173164	0.00635546	0	0.701595	0
CoPc	-0.99762	0.12	0.5	-0.130118	0	0	0	0
CoPc	-0.998157	0.63	0.5	-0.141045	0.00551971	0	0.609335	0
CoPc	-0.998974	0.12	0.5	-0.0865783	0	0	0	0
CoPc	-0.997878	0.24	0.5	-0.159652	0.00532706	0.0854814	0.588067	9.4365
CoPc	-1.11553	0.12	0.5	-0.316483	0.027052	0.1167	2.98634	12.8828
CoPc	-1.11338	0.4	0.5	-0.4598	0.0531273	0.191457	5.86485	21.1354
CoPc	-1.11287	0.63	0.5	-0.493359	0.176756	0.19701	19.5126	21.7484
CoPc	-1.1158	0.24	0.5	-0.298215	0.0341797	0.0998314	3.77318	11.0206
CoPc	-0.998302	0.63	0.5	-0.131329	0.00813938	0	0.898526	0
CoPc	-0.998508	0.4	0.5	-0.117652	0.00583033	0	0.643625	0
CoPc	-0.998557	0.12	0.5	-0.114364	0	0	0	0
CoPc	-0.998343	0.4	0.5	-0.135056	0.0171219	0	1.89012	0
CoPc	-0.997709	0.24	0.5	-0.177305	0.00637791	0	0.704073	0
CoPc	-0.998582	0.24	0.5	-0.11913	0.00870904	0	0.961412	0
CoTPP	-1.11212	1	1	-0.526	0.101087	0.326903	1.30592	4.22318
CoTPP	-0.91897	1	1	-0.0692317	0.0112203	0	0.144952	0
CoTPP	-0.996664	1	1	-0.222951	0.0308455	0.134072	0.398485	1.73203
CoTPP	-1.07748	1	1	-0.319521	0.0496577	0.174684	0.641514	2.25669
CoTPP	-0.960473	1	1	-0.120198	0.0118563	0	0.153168	0
CoTPP	-1.11768	1	1	-0.306071	0.047105	0.12194	0.608536	1.57531
CoTPP	-0.958889	1	1	-0.0745973	0.0127367	0	0.164542	0
CoTPP	-1.07493	1	1	-0.338218	0.0576774	0.153591	0.745119	1.9842
CoTPP	-1.03514	1	1	-0.324616	0.0418431	0.163979	0.540559	2.1184
CoTPP	-0.997195	1	1	-0.1875	0.0255356	0.102197	0.329887	1.32026
CoTPP	-1.11258	1	1	-0.646422	0.0468691	0.229534	0.605489	2.96529
CoTPP	-1.0369	1	1	-0.358626	0.0879807	0.268644	1.1366	3.47054
CoTPP	-0.920533	1	1	-0.116198	0.00614571	0	0.0793947	0
CoTPP	-1.07542	1	1	-0.457071	0.0381972	0.250788	0.493459	3.23986
CoTPP	-0.960125	1	1	-0.143399	0.0119374	0.0817611	0.154216	1.05625
CoTPP	-0.920282	1	1	-0.132912	0.00740101	0	0.0956116	0
CoTPP	-0.99897	1	1	-0.220356	0.0376813	0.123716	0.486794	1.59825
CoTPP	-1.03695	1	1	-0.207889	0.0512253	0	0.661766	0
CoTPP	-1.11569	1	0.1	-0.291612	0.0696481	0.109164	0.899765	1.41026
CoTPP	-0.997555	1	0.1	-0.167353	0.0264813	0	0.342104	0
CoTPP	-0.918781	1	0.1	-0.0856666	0.0223586	0	0.288844	0
CoTPP	-0.958272	1	0.1	-0.119572	0.0311289	0	0.402145	0
CoTPP	-1.07639	1	0.1	-0.24503	0.0532437	0.0949397	0.687841	1.2265
CoTPP	-1.03703	1	0.1	-0.202528	0.0363854	0	0.470053	0
CoTPP	-0.958233	1	0.1	-0.122161	0.0199696	0	0.257982	0
CoTPP	-1.0758	1	0.1	-0.284482	0.0663755	0.101821	0.857487	1.3154
CoTPP	-1.03771	1	0.1	-0.157365	0.0815489	0.107162	1.05351	1.3844
CoTPP	-0.914386	1	0.1	-0.378637	0.0200086	0.106543	0.258485	1.3764
CoTPP	-1.11411	1	0.1	-0.397189	0.0457973	0.248501	0.591642	3.21031
CoTPP	-0.997199	1	0.1	-0.19111	0.0490307	0	0.633414	0
CoTPP	-1.03833	1	0.1	-0.115974	0.042522	0.0998109	0.54933	1.28943
CoTPP	-1.07588	1	0.1	-0.279227	0.0501063	0.11414	0.64731	1.47455
CoTPP	-0.957958	1	0.1	-0.140537	0.0247866	0	0.320211	0
CoTPP	-0.918657	1	0.1	-0.0939212	0.00935649	0	0.120874	0
CoTPP	-0.997803	1	0.1	-0.150812	0.031824	0	0.411125	0
CoTPP	-1.11545	1	0.1	-0.306969	0.0546883	0.131738	0.706504	1.70188
CoTPP	-1.03536	1	0	-0.312643	0.0619898	0.17876	0.80083	2.30935
CoTPP	-1.11563	1	0	-0.294943	0.0705407	0.113373	0.911296	1.46464
CoTPP	-0.918868	1	0	-0.0789975	0.0212145	0	0.274064	0
CoTPP	-0.997946	1	0	-0.140474	0.029577	0	0.382097	0
CoTPP	-0.958316	1	0	-0.115797	0.0254025	0	0.328168	0
CoTPP	-1.07625	1	0	-0.25321	0.0665571	0.0816864	0.859833	1.05528
CoTPP	-0.918937	1	0	-0.0743985	0.0196707	0	0.254121	0
CoTPP	-0.957503	1	0	-0.169959	0.0337062	0	0.435441	0
CoTPP	-1.03675	1	0	-0.219864	0.0302099	0	0.390273	0
CoTPP	-1.07621	1	0	-0.256076	0.0399102	0	0.515588	0
CoTPP	-0.997851	1	0	-0.146757	0.0317653	0	0.410367	0
CoTPP	-1.11564	1	0	-0.294254	0.0532741	0.0960393	0.688234	1.2407
CoTPP	-0.953763	1	0	-0.12355	0.0243681	0	0.314805	0
CoTPP	-0.993097	1	0	-0.167978	0.0333081	0	0.430299	0
CoTPP	-1.11187	1	0	-0.249578	0.0584206	0	0.75472	0
CoTPP	-1.03209	1	0	-0.234962	0.0417629	0.101492	0.539523	1.31114
CoTPP	-1.07156	1	0	-0.270124	0.0577159	0.109035	0.745616	1.40859
CoTPP	-0.914327	1	0	-0.0859343	0.0225342	0	0.291113	0
CoTPP	-0.87905	1	0	-0.0777786	0.0155578	0	0.200987	0
CoTPP	-0.879224	1	0	-0.0661224	0.0151234	0	0.195375	0
CoTPP	-0.879115	1	0	-0.0734195	0.0133367	0	0.172293	0
CoTPP	-0.879427	1	1	-0.0526003	0.00531274	0	0.0686338	0
CoTPP	-0.87873	1	1	-0.0990766	0	0	0	0
CoTPP	-0.879586	1	1	-0.0420416	0	0	0	0
CoTPP	-0.879562	1	0.1	-0.0436305	0.0075173	0	0.0971139	0
CoTPP	-0.879082	1	0.1	-0.0756061	0	0	0	0
CoTPP	-0.879301	1	0.1	-0.0610264	0.0102382	0	0.132264	0
CoTPP	-1.07632	1	0.05	-0.24621	0.0558154	0.0921681	0.721064	1.19069
CoTPP	-0.99732	1	0.05	-0.179758	0.0252661	0	0.326406	0
CoTPP	-0.918771	1	0.05	-0.0830472	0.0204714	0	0.264464	0
CoTPP	-1.11476	1	0.05	-0.275339	0.0496793	0.123688	0.641793	1.59789
CoTPP	-1.07506	1	0.05	-0.255618	0.0547808	0.103149	0.707698	1.33255
CoTPP	-0.99651	1	0.05	-0.158955	0.0310817	0	0.401535	0
CoTPP	-1.11512	1	0.05	-0.251694	0.049639	0.0792984	0.641272	1.02443
CoTPP	-0.917386	1	0.05	-0.100571	0.017503	0	0.226117	0
CoTPP	-1.11349	1	0.05	-0.360085	0.0399902	0.083783	0.516623	1.08237
CoTPP	-0.918896	1	0.05	-0.0798938	0.0201434	0	0.260227	0
CoTPP	-0.997381	1	0.05	-0.180918	0.0338158	0	0.436857	0
CoTPP	-1.07686	1	0.05	-0.215622	0.0538539	0.0872296	0.695724	1.1269
CoTPP	-1.11675	0.5	0.05	-0.22324	0.0330191	0	0.426565	0
CoTPP	-1.11991	0.1	0.05	-0.0119981	0	0	0	0
CoTPP	-1.11736	0.25	0.05	-0.182435	0.0184442	0	0.238276	0
CoTPP	-0.918893	0.5	0.05	-0.080094	0.013104	0	0.169287	0
CoTPP	-0.919179	0.1	0.05	-0.0610414	0	0	0	0
CoTPP	-0.91909	0.25	0.05	-0.0669433	0.00686984	0	0.0887496	0
CoTPP	-0.91795	0.25	0.05	-0.142987	0.00640582	0	0.082755	0
CoTPP	-1.1168	0.5	0.05	-0.219352	0.023443	0.0863204	0.302854	1.11515
CoTPP	-1.11744	0.25	0.05	-0.177282	0.0141175	0	0.18238	0
CoTPP	-1.11826	0.1	0.05	-0.122334	0.00864829	0	0.111725	0
CoTPP	-0.919214	0.1	0.05	-0.0586732	0	0	0	0
CoTPP	-0.918929	0.5	0.05	-0.077697	0.00877598	0	0.113374	0
CoTPP	-1.11671	0.5	0.05	-0.211683	0.026715	0.0898577	0.345124	1.16085
CoTPP	-0.918675	0.5	0.05	-0.0808674	0.0115499	0	0.14921	0
CoTPP	-0.919065	0.1	0.05	-0.0549003	0	0	0	0
CoTPP	-1.11724	0.1	0.05	-0.176607	0.00848865	0.0885781	0.109663	1.14432
CoTPP	-0.918827	0.25	0.05	-0.0707741	0.005974	0	0.0771764	0
CoTPP	-1.11696	0.25	0.05	-0.19531	0.0177372	0	0.229142	0
CoTPP	-1.11381	1	0.5	-0.405004	0.0907133	0.198105	1.1719	2.55927
CoTPP	-1.07379	1	0.5	-0.406283	0.0615515	0.222022	0.795167	2.86824
CoTPP	-0.997202	1	0.5	-0.179122	0.03988	0	0.515199	0
CoTPP	-0.918358	1	0.5	-0.102031	0.0168579	0	0.217783	0
CoTPP	-0.997139	1	0.5	-0.183278	0.0547974	0	0.707912	0
CoTPP	-1.07544	1	0.5	-0.296271	0.0612284	0.101307	0.790992	1.30876
CoTPP	-1.11322	1	0.5	-0.444752	0.057765	0.223738	0.74625	2.89041
CoTPP	-0.918549	1	0.5	-0.0892884	0.0133689	0	0.172709	0
CoTPP	-0.997079	1	0.5	-0.187291	0.0422158	0	0.545375	0
CoTPP	-1.07399	1	0.5	-0.392965	0.063877	0.229001	0.82521	2.95841
CoTPP	-1.11183	1	0.5	-0.537331	0.0708324	0.308111	0.915065	3.9804
CoTPP	-1.11485	0.63	0.5	-0.335637	0.050008	0.178493	0.64604	2.30591
CoTPP	-0.918204	0.4	0.5	-0.112294	0.00611363	0	0.0789803	0
CoTPP	-1.11355	0.4	0.5	-0.404751	0.0227594	0.199786	0.294022	2.58098
CoTPP	-0.917637	0.63	0.5	-0.132197	0.00847139	0	0.10944	0
CoTPP	-0.918417	0.24	0.5	-0.0801691	0	0	0	0
CoTPP	-1.11487	0.24	0.5	-0.316651	0.0230116	0.134228	0.297281	1.73406
CoTPP	-1.11508	0.24	0.5	-0.302638	0.0181823	0.128889	0.234892	1.66508
CoTPP	-1.1145	0.63	0.5	-0.341514	0.0387264	0.165118	0.500296	2.13312
CoTPP	-0.918594	0.63	0.5	-0.0683951	0.00560243	0	0.0723763	0
CoTPP	-1.11459	0.4	0.5	-0.335163	0.019684	0.0929997	0.254292	1.20144
CoTPP	-0.917423	1	0.5	-0.146477	0.011223	0	0.144987	0
CoTPP	-0.917807	0.24	0.5	-0.120825	0	0	0	0
CoTPP	-0.91849	0.4	0.5	-0.0752893	0.0067921	0	0.0877452	0
CoTPP	-1.11313	0.24	0.5	-0.432758	0.022164	0.221543	0.28633	2.86205
CoTPP	-1.11451	0.4	0.5	-0.340902	0.0337095	0.173476	0.435484	2.24108
CoTPP	-1.11404	0.63	0.5	-0.371871	0.0528451	0.189448	0.682691	2.44743
CoTPP	-0.919193	0.24	0.5	-0.028434	0	0	0	0
CoTPP	-0.917984	0.63	0.5	-0.109026	0.010681	0	0.137985	0
CoTPP	-0.878946	1	0.1	-0.0451225	0.00805972	0	0.104121	0
CoTPP	-0.878961	1	0.1	-0.044176	0.00712188	0	0.0920056	0
CoTPP	-0.878738	1	1	-0.0589902	0.00551007	0	0.071183	0
CoTPP	-0.878941	1	1	-0.0454886	0.00569501	0	0.0735722	0
CoTPP	-1.11428	0.12	0.5	-0.355897	0.0099534	0.20072	0.128585	2.59305
CoTPP	-1.11703	0.12	0.5	-0.23583	0.0122016	0.101462	0.157629	1.31076
CoTPP	-1.11627	0.12	0.5	-0.28646	0.0152906	0.109994	0.197535	1.42098
CoTPP	-0.919264	0.4	0.5	-0.0736733	0.00830658	0	0.10731	0
CoTPP	-0.918959	0.4	0.5	-0.0940231	0.00656465	0	0.0848069	0
FePc	-1.07589	1	0	-0.299307	0.0779441	0.102418	0.639982	0.840936
FePc	-1.11475	1	0	-0.349774	0.090075	0	0.739586	0
FePc	-0.997027	1	0	-0.19821	0.0223055	0.0865693	0.183145	0.710801
FePc	-0.91856	1	0	-0.0960335	0.0140482	0	0.115347	0
FePc	-0.958232	1	0	-0.11786	0.0177142	0	0.145447	0
FePc	-1.0388	1	0	-0.160342	0.046053	0	0.378131	0
FePc	-1.03834	1	0	-0.191451	0.0354286	0	0.290897	0
FePc	-1.11663	1	0	-0.305441	0.0754797	0.107454	0.619748	0.882278
FePc	-0.997607	1	0	-0.159575	0.0379906	0	0.311933	0
FePc	-1.07507	1	0	-0.301142	0.0767208	0.100726	0.629938	0.827039
FePc	-1.07542	1	0	-0.277227	0.0385946	0	0.316892	0
FePc	-1.11482	1	0	-0.345694	0.075693	0.113733	0.621499	0.933839
FePc	-0.917686	1	0	-0.154323	0.0147001	0	0.1207	0
FePc	-0.957877	1	0	-0.141613	0.0434698	0	0.356921	0
FePc	-0.997646	1	0	-0.157007	0.023701	0	0.194604	0
FePc	-0.877685	1	0	-0.154393	0.0135227	0	0.111032	0
FePc	-1.07684	1	0.1	-0.18284	0.0363689	0	0.298617	0
FePc	-0.95813	1	0.1	-0.124711	0.0119922	0	0.098465	0
FePc	-1.11553	1	0.1	-0.298117	0.0580121	0.101565	0.476325	0.833927
FePc	-1.03731	1	0.1	-0.179246	0.0330655	0.0880568	0.271493	0.723015
FePc	-0.918022	1	0.1	-0.131885	0.027178	0	0.223152	0
FePc	-0.998727	1	0.1	-0.0848997	0.0132162	0	0.108515	0
FePc	-0.958254	1	0.1	-0.116414	0.0262603	0	0.215618	0
FePc	-1.11503	1	0.1	-0.331107	0.0515809	0.163237	0.42352	1.3403
FePc	-1.03687	1	0.1	-0.208545	0.0221523	0.0987113	0.181888	0.810497
FePc	-0.998396	1	0.1	-0.107012	0.012247	0	0.100558	0
FePc	-1.11564	1	0.1	-0.291414	0.0223325	0.146678	0.183367	1.20434
FePc	-1.07712	1	0.1	-0.192759	0.0281633	0	0.231243	0
FePc	-1.03746	1	0.1	-0.170427	0.0147692	0.084398	0.121267	0.692973
FePc	-0.918553	1	0.1	-0.0974702	0.0194603	0	0.159784	0
FePc	-0.997428	1	0.1	-0.172458	0.0241118	0.105556	0.197976	0.866698
FePc	-0.878997	1	0.1	-0.0678519	0.017665	0	0.145043	0
FePc	-0.879088	1	0.1	-0.0617751	0.0146322	0	0.120141	0
FePc	-0.879079	1	0.1	-0.0623635	0.018287	0	0.15015	0
FePc	-0.997252	1	0.05	-0.184175	0.0277442	0.092398	0.227801	0.75866
FePc	-0.916835	1	0.05	-0.0814349	0.0149783	0	0.122984	0
FePc	-1.11261	1	0.05	-0.362999	0.0304948	0.0981872	0.250386	0.806193
FePc	-1.07503	1	0.05	-0.201569	0.0387089	0	0.31783	0
FePc	-1.07414	1	0.05	-0.261342	0.0391217	0.090559	0.32122	0.74356
FePc	-0.996089	1	0.05	-0.13122	0.0129779	0	0.106559	0
FePc	-1.11342	1	0.05	-0.308883	0.0257411	0.112243	0.211355	0.921601
FePc	-0.916243	1	0.05	-0.120939	0.0324951	0	0.26681	0
FePc	-1.1133	1	0.05	-0.317014	0.0569233	0.122752	0.467385	1.00789
FePc	-0.91657	1	0.05	-0.0990975	0.0169816	0	0.139432	0
FePc	-1.07588	1	0.05	-0.278326	0.0431259	0.103528	0.354097	0.850048
FePc	-0.997732	1	0.05	-0.154965	0.0278414	0	0.2286	0
FePc	-1.11716	0.4	0.05	-0.19297	0.0188867	0	0.155074	0
FePc	-1.11631	0.63	0.05	-0.249977	0.0438091	0.0803731	0.359707	0.659926
FePc	-1.11742	0.24	0.05	-0.175708	0.0114984	0	0.0944112	0
FePc	-0.918751	0.4	0.05	-0.0870852	0.0163794	0	0.134488	0
FePc	-0.91819	0.63	0.05	-0.124488	0.0252449	0	0.207281	0
FePc	-1.11558	0.63	0.05	-0.298252	0.0209466	0	0.171988	0
FePc	-0.91786	0.63	0.05	-0.146447	0.0121487	0	0.0997505	0
FePc	-1.11717	0.24	0.05	-0.192635	0.0134394	0	0.110348	0
FePc	-0.918938	0.4	0.05	-0.0746052	0.0158794	0	0.130383	0
FePc	-0.918873	0.24	0.05	-0.0789264	0.0183905	0	0.151001	0
FePc	-0.918674	0.24	0.05	-0.0921671	0.0164872	0	0.135373	0
FePc	-1.11719	0.4	0.05	-0.191209	0.0186293	0	0.152961	0
FePc	-1.11691	0.24	0.05	-0.209815	0.013452	0.0912735	0.110451	0.749427
FePc	-1.11704	0.4	0.05	-0.200802	0.0150575	0	0.123634	0
FePc	-0.918131	0.63	0.05	-0.128396	0.0248831	0	0.20431	0
FePc	-1.11524	1	0.05	-0.321327	0.0630349	0.0975385	0.517566	0.800868
FePc	-1.03476	1	1	-0.342732	0.0112308	0.128707	0.0922138	1.05678
FePc	-0.995871	1	1	-0.268388	0.0105091	0.115066	0.0862878	0.944779
FePc	-1.11502	1	1	-0.324883	0.0140388	0.159279	0.11527	1.30781
FePc	-1.07621	1	1	-0.245983	0.0252618	0.147949	0.207419	1.21477
FePc	-0.918668	1	1	-0.0819244	0.0167821	0	0.137794	0
FePc	-1.11569	1	1	-0.280574	0.0132602	0.0821857	0.108877	0.674809
FePc	-0.918677	1	1	-0.0813235	0.0202639	0	0.166382	0
FePc	-1.07493	1	1	-0.331211	0.0223017	0.11324	0.183114	0.929788
FePc	-1.03724	1	1	-0.177342	0.0172969	0	0.142021	0
FePc	-1.1127	1	1	-0.397755	0.0279316	0.171287	0.22934	1.4064
FePc	-1.03576	1	1	-0.193451	0.0110171	0.0913672	0.0904592	0.750196
FePc	-0.996483	1	1	-0.145282	0.0122071	0	0.10023	0
FePc	-0.917007	1	1	-0.110364	0.0168011	0	0.13795	0
FePc	-0.919548	1	0	-0.110615	0.0298149	0	0.244804	0
FePc	-0.959399	1	0	-0.120583	0.0147602	0	0.121193	0
FePc	-1.07621	1	0.1	-0.253581	0.0197258	0	0.161964	0
FePc	-0.958165	1	0.1	-0.123299	0.0125214	0	0.10281	0
FePc	-0.957027	1	1	-0.175732	0.0100309	0	0.0823619	0
FePc	-0.9581	1	1	-0.104197	0.0126759	0	0.104079	0
FePc	-0.957723	1	1	-0.129294	0.0285243	0	0.234207	0
FePc	-0.878381	1	1	-0.0854483	0.00774661	0	0.0636057	0
FePc	-0.918015	1	0.5	-0.109832	0.0259824	0	0.213336	0
FePc	-0.997743	1	0.5	-0.127991	0.0202998	0	0.166677	0
FePc	-0.917827	1	0.5	-0.126105	0.0231269	0	0.18989	0
FePc	-1.07501	1	0.5	-0.313871	0.0484813	0.160111	0.398069	1.31464
FePc	-1.11444	1	0.5	-0.351977	0.0427607	0.143568	0.351099	1.1788
FePc	-0.997168	1	0.5	-0.170035	0.0211941	0	0.17402	0
FePc	-1.07608	1	0.5	-0.24266	0.0388601	0.109189	0.319072	0.896524
FePc	-1.07551	1	0.5	-0.280239	0.0474888	0.0890671	0.38992	0.73131
FePc	-0.996839	1	0.5	-0.191949	0.0115577	0.0996791	0.0948977	0.818443
FePc	-0.918537	0.1	0.5	-0.0787247	0.00708007	0	0.0581329	0
FePc	-1.11396	0.1	0.5	-0.383806	0.00966949	0.136969	0.0793941	1.12462
FePc	-0.918234	0.25	0.5	-0.0989508	0.0123508	0	0.101409	0
FePc	-1.11471	0.25	0.5	-0.334084	0.0123276	0.186523	0.101219	1.5315
FePc	-0.917943	0.5	0.5	-0.118354	0.0129975	0	0.106719	0
FePc	-0.917842	1	0.5	-0.125063	0.0323096	0	0.265287	0
FePc	-1.11375	0.1	0.5	-0.397562	0.00539889	0.106432	0.0443291	0.873887
FePc	-1.11416	0.1	0.5	-0.370674	0.0054953	0.116547	0.0451207	0.956945
FePc	-1.1147	0.25	0.5	-0.334806	0.00814883	0.153047	0.0669083	1.25663
FePc	-1.11573	0.5	0.5	-0.265736	0.014958	0.125606	0.122817	1.03132
FePc	-1.11424	0.5	0.5	-0.36528	0.018641	0.23734	0.153057	1.94874
FePc	-0.918157	0.25	0.5	-0.104109	0.00804071	0	0.0660205	0
FePc	-1.11593	0.25	0.5	-0.252568	0.00778498	0.0971959	0.0639208	0.798055
FePc	-1.03767	1	0	-0.173395	0.0523198	0	0.429586	0
FePc	-0.879062	1	0	-0.0804523	0.0185577	0	0.152373	0
FePc	-0.879264	1	0	-0.0669394	0.00858976	0	0.0705287	0
FePc	-0.919418	0.12	0.05	-0.0566575	0.0116903	0	0.0959865	0
FePc	-1.11741	0.12	0.05	-0.190469	0.00761723	0	0.0625434	0
FePc	-0.919552	0.12	0.05	-0.0477228	0.0117051	0	0.0961084	0
FePc	-1.11865	0.12	0.05	-0.107724	0.00667681	0	0.0548218	0
FePc	-0.919289	0.12	0.05	-0.0652574	0.0142705	0	0.117172	0
FePc	-1.11869	0.12	0.05	-0.104941	0.00955813	0	0.0784797	0
FePc	-0.919255	0.12	0.05	-0.0675251	0.0136663	0	0.112211	0
FePc	-1.11652	1	0.5	-0.216337	0.0254202	0.121685	0.208719	0.999129
FePc	-1.1165	1	0.5	-0.217788	0.0235338	0.0981432	0.193231	0.805833
FePc	-1.11601	0.5	0.5	-0.250694	0.0139687	0.143856	0.114694	1.18117
FePc	-1.11717	0.25	0.5	-0.172937	0.00667434	0	0.0548016	0
FePc	-0.918934	0.25	0.5	-0.0554239	0.00821458	0	0.0674481	0
FePc	-1.11758	0.1	0.5	-0.145891	0.0064001	0	0.0525498	0
FePc	-0.918907	0.5	0.5	-0.0572508	0.00913013	0	0.0749655	0
FePc	-0.878779	1	1	-0.0657764	0.0151215	0	0.12416	0
FePc	-1.07663	1	1	-0.209265	0.0152307	0.114919	0.125056	0.943577
FePc	-0.878372	1	1	-0.0929217	0.00802659	0	0.0659045	0
FePc	-1.07744	1	1	-0.154823	0.00781402	0	0.0641592	0
FePc	-0.91785	1	0.1	-0.118225	0.0142464	0	0.116974	0
FePc	-1.11645	1	0.1	-0.211838	0.0385029	0.110722	0.316139	0.909111
FePc	-1.11577	1	0.1	-0.256699	0.0273309	0.0855781	0.224408	0.702663
FePc	-0.918623	0.1	0.5	-0.129934	0.00900949	0	0.0739749	0
FePc	-0.91895	0.5	0.5	-0.108128	0.0114037	0	0.0936337	0
FePc	-0.919422	0.1	0.5	-0.0766237	0.00683484	0	0.0561193	0
FePc	-0.918024	0.25	0.5	-0.103137	0.0107831	0	0.088538	0
